# Supplementary material for: Human ESCRT-III polymers assemble on positively curved membranes and induce helical membrane tube formation
Source: Nat Commun. 2020 May 29;11:2663. doi: 10.1038/s41467-020-16368-5 (PMC7260177; doi:10.1038/s41467-020-16368-5)
Supplement: Supplementary file 16 — Source Data [file 41467_2020_16368_MOESM16_ESM.xlsx]

## Sheet: Figure 1F
Date	#GUV	image name	location	area	raw intensity (lipids)	raw intensity (4B)	intensity/area (lipids)	intensity/area (4B)	tube/GUV ratio (lipids)	tube size (nm)	Sorting index	CHMP4B localizes at the neck?				Date	#GUV	image name	location	area	raw intensity (lipids)	raw intensity (4B)	intensity/area (lipids)	intensity/area (4B)	tube/GUV ratio (lipids)	tube size (nm)	Sorting index Si>0 --> recruitment to the tube	CHMP4B localizes at the neck?
2017 June 29	GUV1	14_zero tension good	GUV	1824	151671	43645	83.153	23.9282								2017 June 29	GUV1	14_zero tension good	GUV	1824	151671	43645	83.153	23.9282
			Tube	1374	20122	2812	14.6448	2.04658	0.176119	35.2238	0.485638	NO							Tube	1374	20122	2812	14.6448	2.04658	0.176119	35.2238	0.485638	NO
		20_+ tension	GUV	2030	174808	47913	86.1123	23.6025										20_+ tension	GUV	2030	174808	47913	86.1123	23.6025
			Tube	1116	5914	827	5.29928	0.741039	0.0615392	12.3078	0.51019	NO							Tube	1116	5914	827	5.29928	0.741039	0.0615392	12.3078	0.51019	NO
		24_++ tension	GUV	1676	157881	37513	94.2011	22.3825										24_++ tension	GUV	1676	157881	37513	94.2011	22.3825
			Tube	1291	4720	966	3.65608	0.748257	0.0388115	7.76229	0.861357	NO							Tube	1291	4720	966	3.65608	0.748257	0.0388115	7.76229	0.861357	NO
		26_+++ tension	GUV	2162	183106	46246	84.6929	21.3904										26_+++ tension	GUV	2162	183106	46246	84.6929	21.3904
			Tube	827	3984	545	4.81741	0.659008	0.056881	11.3762	0.541634	NO							Tube	827	3984	545	4.81741	0.659008	0.056881	11.3762	0.541634	NO
		29_+++++ tension	GUV	2005	172234	39080	85.9022	19.4913										29_+++++ tension	GUV	2005	172234	39080	85.9022	19.4913
			Tube	831	2541	501	3.05776	0.602888	0.0355958	7.11917	0.868955	NO							Tube	831	2541	501	3.05776	0.602888	0.0355958	7.11917	0.868955	NO
		32_back to low tension	GUV	2080	180848	37459	86.9462	18.0091										32_back to low tension	GUV	2080	180848	37459	86.9462	18.0091
			Tube	1002	5877	791	5.86527	0.789421	0.0674586	13.4917	0.649798	NO							Tube	1002	5877	791	5.86527	0.789421	0.0674586	13.4917	0.649798	NO
	GUV2	image 10	GUV	2548	183185	21906	71.8936	8.59733									GUV2	image 10	GUV	2548	183185	21906	71.8936	8.59733
			Tube1	1715	8311	289	4.84606	0.168513	0.067406	13.4812	0.290785	NO							Tube1	1715	8311	289	4.84606	0.168513	0.067406	13.4812	0.290785	NO
			Tube2	1148	5813	392	5.06359	0.341463	0.0704317	14.0863	0.563914	NO							Tube2	1148	5813	392	5.06359	0.341463	0.0704317	14.0863	0.563914	NO
	GUV4	Image 5	GUV	1055	76937	5833	72.9261	5.52891									GUV4	Image 5	GUV	1055	76937	5833	72.9261	5.52891
			Tube1	490	1670	127	3.40816	0.259184	0.0467345	9.3469	1.00307	NO							Tube1	490	1670	127	3.40816	0.259184	0.0467345	9.3469	1.00307	NO
			Tube2	768	2584	420	3.36458	0.546875	0.0461369	9.22738	2.14388	NO							Tube2	768	2584	420	3.36458	0.546875	0.0461369	9.22738	2.14388	NO
		14 zero tension perfect	GUV	2955	171714	10444	58.1096	3.53435										14 zero tension perfect	GUV	2955	171714	10444	58.1096	3.53435
			Tube	1419	18903	1361	13.3214	0.959126	0.229245	45.849	1.18377	NO							Tube	1419	18903	1361	13.3214	0.959126	0.229245	45.849	1.18377	NO
		16_ + tension	GUV	1592	101704	5530	63.8844	3.47362										16_ + tension	GUV	1592	101704	5530	63.8844	3.47362
			Tube	1540	13921	904	9.03961	0.587013	0.141499	28.2999	1.19429	NO							Tube	1540	13921	904	9.03961	0.587013	0.141499	28.2999	1.19429	NO
2017 June 28	GUV1	image 10	GUV	3049	223926	21162	73.4424	6.94064								2017 June 28	GUV1	image 10	GUV	3049	223926	21162	73.4424	6.94064
			Tube	2768	11702	1968	4.2276	0.710983	0.0575635	11.5127	1.77956	YES							Tube	2768	11702	1968	4.2276	0.710983	0.0575635	11.5127	1.77956	YES
		16 zero tension	GUV	1872	159986	10969	85.4626	5.85951										16 zero tension	GUV	1872	159986	10969	85.4626	5.85951
			Tube	2818	42971	2406	15.2488	0.853797	0.178426	35.6852	0.816648	YES							Tube	2818	42971	2406	15.2488	0.853797	0.178426	35.6852	0.816648	YES
		18 + tension	GUV	1904	156349	12849	82.1161	6.74842										18 + tension	GUV	1904	156349	12849	82.1161	6.74842
			Tube	2103	34266	1532	16.2939	0.728483	0.198425	39.685	0.544028	YES							Tube	2103	34266	1532	16.2939	0.728483	0.198425	39.685	0.544028	YES
		23 ++ tension	GUV	1865	158851	11162	85.1748	5.98499										23 ++ tension	GUV	1865	158851	11162	85.1748	5.98499
			Tube	2616	15806	1461	6.04205	0.558486	0.070937	14.1874	1.31546	NO							Tube	2616	15806	1461	6.04205	0.558486	0.070937	14.1874	1.31546	NO
		25 ++ tension	GUV	1374	106403	7242	77.4403	5.27074										25 ++ tension	GUV	1374	106403	7242	77.4403	5.27074
			Tube	2697	13675	1377	5.07045	0.510567	0.0654756	13.0951	1.47946	NO							Tube	2697	13675	1377	5.07045	0.510567	0.0654756	13.0951	1.47946	NO
		30 ++++ tension	GUV	1479	105115	8720	71.0717	5.89588										30 ++++ tension	GUV	1479	105115	8720	71.0717	5.89588
			Tube	2130	9174	1012	4.30704	0.475117	0.0606014	12.1203	1.32975	YES							Tube	2130	9174	1012	4.30704	0.475117	0.0606014	12.1203	1.32975	YES
	GUV3	19 zero tension	GUV	2116	202651	20790	95.7708	9.82514									GUV3	19 zero tension	GUV	2116	202651	20790	95.7708	9.82514
			Tube	1523	70143	3009	46.0558	1.97571	0.480896	96.1792	0.41815	NO							Tube	1523	70143	3009	46.0558	1.97571	0.480896	96.1792	0.41815	NO
		9 zero tension	GUV	1264	93487	17198	73.9612	13.606										9 zero tension	GUV	1264	93487	17198	73.9612	13.606
			Tube	880	15386	1283	17.4841	1.45795	0.236395	47.2791	0.453288	NO							Tube	880	15386	1283	17.4841	1.45795	0.236395	47.2791	0.453288	NO
2017 June 26	GUV1	7 zero tension	GUV	1367	125586	13665	91.8698	9.99634								2017 June 26	GUV1	7 zero tension	GUV	1367	125586	13665	91.8698	9.99634
			Tube	901	4033	682	4.47614	0.756937	0.0487226	9.74453	1.55413	YES							Tube	901	4033	682	4.47614	0.756937	0.0487226	9.74453	1.55413	YES
	GUV5	Image 21	GUV	535	49106	4947	91.7869	9.24673									GUV5	Image 21	GUV	535	49106	4947	91.7869	9.24673
			Tube	462	2006	223	4.34199	0.482684	0.0473051	9.46102	1.10349	NO							Tube	462	2006	223	4.34199	0.482684	0.0473051	9.46102	1.10349	NO
2017 June 23	GUV2	Image 11	GUV	1075	19608	10940	18.24	10.1767								2017 June 23	GUV2	Image 11	GUV	1075	19608	10940	18.24	10.1767
			Tube	763	928	282	1.21625	0.369594	0.0666805	13.3361	0.544649	NO							Tube	763	928	282	1.21625	0.369594	0.0666805	13.3361	0.544649	NO
2017 June 22	GUV1	Image 3	GUV	430	17669	4580	41.0907	10.6512								2017 June 22	GUV1	Image 3	GUV	430	17669	4580	41.0907	10.6512
			Tube	501	2000	444	3.99202	0.886228	0.0971513	19.4303	0.856445	NO							Tube	501	2000	444	3.99202	0.886228	0.0971513	19.4303	0.856445	NO
	GUV2	Image 4	GUV	858	40142	5663	46.7855	6.60023									GUV2	Image 4	GUV	858	40142	5663	46.7855	6.60023
			Tube	926	5476	631	5.91361	0.681425	0.126398	25.2796	0.816805	NO							Tube	926	5476	631	5.91361	0.681425	0.126398	25.2796	0.816805	NO
2017 June 20	GUV1	6 low tension	GUV	1065	83739	11786	78.6282	11.0667								2017 June 20	GUV1	6 low tension	GUV	1065	83739	11786	78.6282	11.0667
			Tube1	604	5555	327	9.19702	0.541391	0.116969	23.3937	0.418239	NO							Tube1	604	5555	327	9.19702	0.541391	0.116969	23.3937	0.418239	NO
			Tube2	815	7365	552	9.03681	0.677301	0.114931	22.9862	0.53251	NO							Tube2	815	7365	552	9.03681	0.677301	0.114931	22.9862	0.53251	NO
		12 zero tension	GUV	615	57811	8050	94.0016	13.0894										12 zero tension	GUV	615	57811	8050	94.0016	13.0894
			Tube1	754	4490	433	5.95491	0.574271	0.063349	12.6698	0.692558	NO							Tube1	754	4490	433	5.95491	0.574271	0.063349	12.6698	0.692558	NO
			Tube2	695	2997	276	4.31223	0.397122	0.045874	9.1748	0.661359	NO							Tube2	695	2997	276	4.31223	0.397122	0.045874	9.1748	0.661359	NO
		15 + tension	GUV	1102	66591	9375	60.4274	8.50726										15 + tension	GUV	1102	66591	9375	60.4274	8.50726
			Tube1	588	3037	395	5.16497	0.671769	0.0854739	17.0948	0.92384	NO							Tube1	588	3037	395	5.16497	0.671769	0.0854739	17.0948	0.92384	NO
			Tube2	1076	2079	291	1.93216	0.270446	0.0319748	6.39497	0.994221	NO							Tube2	1076	2079	291	1.93216	0.270446	0.0319748	6.39497	0.994221	NO
			Tube3	1221	6127	319	5.01802	0.261261	0.0830421	16.6084	0.369817	NO							Tube3	1221	6127	319	5.01802	0.261261	0.0830421	16.6084	0.369817	NO
		19 +++ tension	GUV	869	55853	9687	64.2727	11.1473										19 +++ tension	GUV	869	55853	9687	64.2727	11.1473
			Tube1	652	2460	345	3.77301	0.529141	0.0587031	11.7406	0.808614	NO							Tube1	652	2460	345	3.77301	0.529141	0.0587031	11.7406	0.808614	NO
			Tube2	996	2548	174	2.55823	0.174699	0.0398028	7.96056	0.393738	NO							Tube2	996	2548	174	2.55823	0.174699	0.0398028	7.96056	0.393738	NO
			Tube3	1202	3636	309	3.02496	0.257072	0.0470644	9.41288	0.489995	NO							Tube3	1202	3636	309	3.02496	0.257072	0.0470644	9.41288	0.489995	NO
		23 +++++ tension	GUV	895	56612	10752	63.2536	12.0134										23 +++++ tension	GUV	895	56612	10752	63.2536	12.0134
			Tube1	589	1351	145	2.29372	0.24618	0.0362622	7.25245	0.565109	NO							Tube1	589	1351	145	2.29372	0.24618	0.0362622	7.25245	0.565109	NO
			Tube2	767	1246	51	1.62451	0.0664928	0.0256825	5.1365	0.215512	NO							Tube2	767	1246	51	1.62451	0.0664928	0.0256825	5.1365	0.215512	NO
			Tube3	966	2701	373	2.79607	0.386128	0.044204	8.84081	0.727116	NO							Tube3	966	2701	373	2.79607	0.386128	0.044204	8.84081	0.727116	NO
		25 back to zero tension	GUV	875	65511	10619	74.8697	12.136										25 back to zero tension	GUV	875	65511	10619	74.8697	12.136
			Tube1	926	3366	284	3.63499	0.306695	0.0485509	9.71017	0.520517	NO							Tube1	926	3366	284	3.63499	0.306695	0.0485509	9.71017	0.520517	NO
			Tube2	912	3520	280	3.85965	0.307018	0.0515515	10.3103	0.490734	NO							Tube2	912	3520	280	3.85965	0.307018	0.0515515	10.3103	0.490734	NO
		33 +++ tension	GUV	831	64679	6928	77.8327	8.33694										33 +++ tension	GUV	831	64679	6928	77.8327	8.33694
			Tube1	763	1816	98	2.38008	0.12844	0.0305794	6.11588	0.503809	NO							Tube1	763	1816	98	2.38008	0.12844	0.0305794	6.11588	0.503809	NO
			Tube2	1113	1678	135	1.50764	0.121294	0.0193702	3.87404	0.751099	NO							Tube2	1113	1678	135	1.50764	0.121294	0.0193702	3.87404	0.751099	NO
			Tube3	1167	2827	143	2.42245	0.122536	0.0311238	6.22476	0.472243	NO							Tube3	1167	2827	143	2.42245	0.122536	0.0311238	6.22476	0.472243	NO
2017 July 04	GUV1	8 zero tension	GUV	1844	128799	22796	69.8476	12.3623								2017 July 04	GUV1	8 zero tension	GUV	1844	128799	22796	69.8476	12.3623
			Tube1	1605	14672	1433	9.14143	0.892835	0.130877	26.1754	0.551837	NO							Tube1	1605	14672	1433	9.14143	0.892835	0.130877	26.1754	0.551837	NO
		9 + tension	GUV	2354	101666	16646	43.1886	7.07137										9 + tension	GUV	2354	101666	16646	43.1886	7.07137
			Tube1	2525	9735	1134	3.85545	0.449109	0.08927	17.854	0.711448	NO							Tube1	2525	9735	1134	3.85545	0.449109	0.08927	17.854	0.711448	NO
		12 ++ tension	GUV	590	34675	4703	58.7712	7.97119										12 ++ tension	GUV	590	34675	4703	58.7712	7.97119
			Tube1	1576	5390	735	3.42005	0.466371	0.0581926	11.6385	1.0054	NO							Tube1	1576	5390	735	3.42005	0.466371	0.0581926	11.6385	1.0054	NO
		14 +++ tension	GUV	678	43827	8047	64.6416	11.8687										14 +++ tension	GUV	678	43827	8047	64.6416	11.8687
			Tube1	870	3610	247	4.14943	0.283908	0.0641913	12.8383	0.372647	NO							Tube1	870	3610	247	4.14943	0.283908	0.0641913	12.8383	0.372647	NO
		15 zero tension	GUV	1291	86321	13707	66.8637	10.6174										15 zero tension	GUV	1291	86321	13707	66.8637	10.6174
			Tube1	2642	21802	1683	8.25208	0.637017	0.123417	24.6833	0.486141	NO							Tube1	2642	21802	1683	8.25208	0.637017	0.123417	24.6833	0.486141	NO
		17 + tension	GUV	1078	73778	13454	68.4397	12.4805										17 + tension	GUV	1078	73778	13454	68.4397	12.4805
			Tube1	2240	15676	1044	6.99821	0.466071	0.102254	20.4507	0.365208	NO							Tube1	2240	15676	1044	6.99821	0.466071	0.102254	20.4507	0.365208	NO
		23 ++ tension	GUV	1311	76434	13579	58.3021	10.3577										23 ++ tension	GUV	1311	76434	13579	58.3021	10.3577
			Tube1	2410	9106	860	3.77842	0.356846	0.0648077	12.9615	0.531606	NO							Tube1	2410	9106	860	3.77842	0.356846	0.0648077	12.9615	0.531606	NO
		27 +++++ tension	GUV	1609	76624	14972	47.6221	9.30516										27 +++++ tension	GUV	1609	76624	14972	47.6221	9.30516
			Tube1	2006	6085	348	3.0334	0.17348	0.0636973	12.7395	0.292687	NO							Tube1	2006	6085	348	3.0334	0.17348	0.0636973	12.7395	0.292687	NO
		29 zero tension	GUV	1466	96569	13977	65.8724	9.53411										29 zero tension	GUV	1466	96569	13977	65.8724	9.53411
			Tube1	1939	10885	931	5.61372	0.480144	0.085221	17.0442	0.590942	NO							Tube1	1939	10885	931	5.61372	0.480144	0.085221	17.0442	0.590942	NO
		33 +++ tension	GUV	1166	62093	9380	53.253	8.0446										33 +++ tension	GUV	1166	62093	9380	53.253	8.0446
			Tube1	1752	3921	165	2.23801	0.0941781	0.0420261	8.40521	0.278565	NO							Tube1	1752	3921	165	2.23801	0.0941781	0.0420261	8.40521	0.278565	NO
	GUV2	5 low tension	GUV	1319	120103	8883	91.0561	6.73465									GUV2	5 low tension	GUV	1319	120103	8883	91.0561	6.73465
			Tube1	924	7914	210	8.56494	0.227273	0.0940622	18.8124	0.358771	NO							Tube1	924	7914	210	8.56494	0.227273	0.0940622	18.8124	0.358771	NO
		7 + tension	GUV	1095	74648	9931	68.1717	9.06941										7 + tension	GUV	1095	74648	9931	68.1717	9.06941
			Tube1	1152	5256	443	4.5625	0.384549	0.0669266	13.3853	0.633539	NO							Tube1	1152	5256	443	4.5625	0.384549	0.0669266	13.3853	0.633539	NO
		11 +++ tension	GUV	906	55990	7081	61.7991	7.81567										11 +++ tension	GUV	906	55990	7081	61.7991	7.81567
			Tube1	1101	4332	321	3.9346	0.291553	0.0636677	12.7335	0.585912	NO							Tube1	1101	4332	321	3.9346	0.291553	0.0636677	12.7335	0.585912	NO
		12 lower tension	GUV	848	55716	6427	65.7028	7.57901										12 lower tension	GUV	848	55716	6427	65.7028	7.57901
			Tube1	1144	6225	339	5.44143	0.296329	0.0828189	16.5638	0.472098	NO							Tube1	1144	6225	339	5.44143	0.296329	0.0828189	16.5638	0.472098	NO
2017 July 05	GUV1	5 zero tension	GUV	1146	104468	25601	91.1588	22.3394								2017 July 05	GUV1	5 zero tension	GUV	1146	104468	25601	91.1588	22.3394
			Tube1	996	37502	5428	37.6526	5.4498	0.413044	82.6088	0.590625	NO							Tube1	996	37502	5428	37.6526	5.4498	0.413044	82.6088	0.590625	NO
		6 + tension	GUV	843	92755	19704	110.03	23.3737										6 + tension	GUV	843	92755	19704	110.03	23.3737
			Tube1	398	9354	979	23.5025	2.4598	0.213602	42.7203	0.492684	NO							Tube1	398	9354	979	23.5025	2.4598	0.213602	42.7203	0.492684	NO
		7 zero tension	GUV	952	97602	20813	102.523	21.8624										7 zero tension	GUV	952	97602	20813	102.523	21.8624
			Tube1	863	34703	3699	40.2121	4.28621	0.392224	78.4449	0.499852	NO							Tube1	863	34703	3699	40.2121	4.28621	0.392224	78.4449	0.499852	NO
		8 low tension	GUV	937	109089	23140	116.424	24.6958										8 low tension	GUV	937	109089	23140	116.424	24.6958
			Tube1	1186	28346	3421	23.9005	2.88449	0.205289	41.0578	0.568956	NO							Tube1	1186	28346	3421	23.9005	2.88449	0.205289	41.0578	0.568956	NO
		9 + tension	GUV	953	109305	20841	114.696	21.8688										9 + tension	GUV	953	109305	20841	114.696	21.8688
			Tube1	1014	12995	2125	12.8156	2.09566	0.111736	22.3471	0.857638	YES							Tube1	1014	12995	2125	12.8156	2.09566	0.111736	22.3471	0.857638	YES
	GUV2	4 low tension	GUV	747	73076	17321	97.826	23.1874									GUV2	4 low tension	GUV	747	73076	17321	97.826	23.1874
			Tube1	759	13230	1965	17.4308	2.58893	0.178182	35.6364	0.62662	NO							Tube1	759	13230	1965	17.4308	2.58893	0.178182	35.6364	0.62662	NO
		9 higher tension	GUV	711	68095	16241	95.7736	22.8425										9 higher tension	GUV	711	68095	16241	95.7736	22.8425
			Tube1	1139	9034	1433	7.93152	1.25812	0.0828153	16.5631	0.665072	NO							Tube1	1139	9034	1433	7.93152	1.25812	0.0828153	16.5631	0.665072	NO
		12 +++ tension	GUV	903	82134	21426	90.9568	23.7276										12 +++ tension	GUV	903	82134	21426	90.9568	23.7276
			Tube1	1135	6425	955	5.66079	0.84141	0.0622361	12.4472	0.569786	NO							Tube1	1135	6425	955	5.66079	0.84141	0.0622361	12.4472	0.569786	NO
		14 +++++ tension	GUV	820	73890	19332	90.1098	23.5756										14 +++++ tension	GUV	820	73890	19332	90.1098	23.5756
			Tube1	851	3756	531	4.41363	0.623972	0.0489806	9.79612	0.540353	NO							Tube1	851	3756	531	4.41363	0.623972	0.0489806	9.79612	0.540353	NO
	GUV3	9 zero tension	GUV	993	74835	21825	75.3625	21.9789									GUV3	9 zero tension	GUV	993	74835	21825	75.3625	21.9789
			Tube1	874	9335	1658	10.6808	1.89703	0.141725	28.3451	0.609005	NO							Tube1	874	9335	1658	10.6808	1.89703	0.141725	28.3451	0.609005	NO
		14 + tension	GUV	975	64773	11788	66.4338	12.0903										14 + tension	GUV	975	64773	11788	66.4338	12.0903
			Tube1	1028	13208	1835	12.8482	1.78502	0.193399	38.6798	0.763401	NO							Tube1	1028	13208	1835	12.8482	1.78502	0.193399	38.6798	0.763401	NO
		16 +++ tension	GUV	659	53187	9114	80.7086	13.83										16 +++ tension	GUV	659	53187	9114	80.7086	13.83
			Tube1	1036	11462	1166	11.0637	1.12548	0.137082	27.4164	0.593656	NO							Tube1	1036	11462	1166	11.0637	1.12548	0.137082	27.4164	0.593656	NO
		20 zero tension	GUV	515	32737	3536	63.567	6.86602										20 zero tension	GUV	515	32737	3536	63.567	6.86602
			Tube1	2011	45805	3416	22.7772	1.69866	0.358318	71.6637	0.690449	NO							Tube1	2011	45805	3416	22.7772	1.69866	0.358318	71.6637	0.690449	NO
	GUV4	7 zero tension	GUV	1048	36951	22119	35.2586	21.1059									GUV4	7 zero tension	GUV	1048	36951	22119	35.2586	21.1059
			Tube1	1094	7590	2767	6.93784	2.52925	0.19677	39.3541	0.609015	NO							Tube1	1094	7590	2767	6.93784	2.52925	0.19677	39.3541	0.609015	NO
		9 more tension	GUV	1294	41655	16497	32.1909	12.7488										9 more tension	GUV	1294	41655	16497	32.1909	12.7488
			Tube1	720	2918	1213	4.05278	1.68472	0.125898	25.1797	1.04963	NO							Tube1	720	2918	1213	4.05278	1.68472	0.125898	25.1797	1.04963	NO

## Sheet: Figure 1H
date	GUV	File name	561 tube	561 GUV#1	562 GUV#1	561 GUV average	488 background#1	489 background#2	490 background average	488 tube	488 GUV#1	488 GUV#1	488 GUV average	488 tube no back	488 GUV no back	Tube/GUV ratio (561 lipids)	Tube diameter	Sorting
2018_04_03	GUV4	1 zero tension after equiklibreation 2	458.418	1597.29	1442.64	1519.96	83.449	81.106	82.2775	307.845	1061.82	893.389	977.604	225.568	895.327	0.301598	120.639	0.835345
		5 -2.0mm after equiklibreation 11	98.009	1566.82	1285.43	1426.12	76.501	71.727	74.114	195.416	1350.65	983.945	1167.3	121.302	1093.18	0.0687242	27.4897	1.6146
2018_04-08	GUV1	3 low tension after equilibration 4	450.237	2087.64	1478.11	1782.87	77.339	62.576	69.9575	286.262	942.602	830.435	886.518	216.305	816.561	0.252535	101.014	1.04895
		4 + tension after equilibration 7	210.329	2162.53	1510.36	1836.45	45.571	44.673	45.122	145.469	559.189	467.538	513.363	100.347	468.241	0.11453	45.8122	1.87117
	GUV2	2 after equilibration	50.634	1918.49	1682.26	1800.37	28.622	29.477	29.0495	83.552	922.175	985.824	953.999	54.5025	924.95	0.0281242	11.2497	2.09517
2018_04_10 - First exp	GUV2	4 -0.25mm tension after equilibration7	359.519	1986.04	1832.81	1909.42	79.562	71.647	75.6045	224.062	865.758	1103.72	984.74	148.458	909.135	0.188287	75.3146	0.86727
		5 -1.5mm tension after equilibration10	140.505	2308.95	2133.5	2221.22	77.502	85.712	81.607	133.457	1005.34	1088.49	1046.92	51.85	965.31	0.0632557	25.3023	0.849147
2018_04_10 second exp	GUV2 (nice looking!)	3 low tension after equilibration2	70.315	2538.81	1957.45	2248.13	17.98	17.645	17.8125	29.303	410.831	363.749	387.29	11.4905	369.478	0.0312771	12.5109	0.994315
		4 +tension after equilibration3	71.053	2547.21	1778.55	2162.88	15.734	17.736	16.735	31.187	413.518	321.825	367.671	14.452	350.936	0.0328511	13.1404	1.25357
		5 ++ tension after equilibration5	70.162	2652.44	2500.1	2576.27	19.42	20.49	19.955	31.938	477.287	421.429	449.358	11.983	429.403	0.0272339	10.8936	1.02468
	GUV3	1 after equilibration3	121.42	2417.92	2150.64	2284.28	26.085	34.741	30.413	45.443	604.595	565.679	585.137	15.03	554.724	0.0531546	21.2618	0.509731
		2 + tension after equilibration16	98.582	2064.27	2605.01	2334.64	18.658	17.651	18.1545	54.037	697.531	678.765	688.148	35.8825	669.993	0.0422257	16.8903	1.26834
2018_04_10 third exp	GUV1	3 low tension after equilibration7	82.532	1753.97	1573.98	1663.98	3.796	2.829	3.3125	14.051	331.184	288.929	310.057	10.7385	306.744	0.0495992	19.8397	0.705818
		4 + tension after equilibration9	81.536	1533.63	1547.1	1540.36	4.077	3.268	3.6725	20.603	246.433	235.43	240.931	16.9305	237.259	0.052933	21.1732	1.3481
	GUV2	2 after equilibration3	49.886	2287.74	1682.76	1985.25	4.67	4.046	4.358	9.286	250.525	192.6	221.562	4.928	217.204	0.0251283	10.0513	0.902897
	GUV3	2 low tension fter equilibration2	251	1695.14	1383.69	1539.41	7.223	8.019	7.621	36.482	361.432	364.668	363.05	28.861	355.429	0.163049	65.2196	0.498013
		6 zero tension after equilbration1	660.565	1825.04	1332.34	1578.69	9.485	8.722	9.1035	91.319	425.006	267.301	346.154	82.2155	337.05	0.418426	167.371	0.582962
		7 + tension after equilbration3	483.334	2017.1	1593.16	1805.13	9.238	10.14	9.689	77.327	359.247	378.061	368.654	67.638	358.965	0.267756	107.102	0.703719
		11 back to zero tension after equilibration2	687.946	1793.46	1649.72	1721.59	16.134	12.21	14.172	110.573	276.647	425.488	351.067	96.401	336.895	0.3996	159.84	0.716079
		12 + tension after equilibration4	445.117	1699.01	1585.79	1642.4	11.428	11.586	11.507	68.364	393.146	316.527	354.837	56.857	343.329	0.271016	108.406	0.611052
	GUV5	1 low tension after equilibration	46.312	1253.71	1201.18	1227.44	8.08	6.389	7.2345	30.024	313.027	357.244	335.135	22.7895	327.901	0.0377304	15.0922	1.84204
2018_04_14	GUV1	1 zero tension after equilibration16	521.844	1827.15	1757.04	1792.1	20.371	18.466	19.4185	159.031	458.982	358.271	408.627	139.613	389.208	0.291192	116.477	1.23187
	GUV3	3 low tension after equilibration11	52.887	1096.44	1191.77	1144.11	10.695	8.334	9.5145	25.748	318.446	255.126	286.786	16.2335	277.272	0.0462255	18.4902	1.26656
		4 + tension after equilibration44	74.586	1482.82	1276.67	1379.74	10.824	9.093	9.9585	33.138	277.716	236.659	257.188	23.1795	247.229	0.0540579	21.6231	1.73439
		5 ++ tension after equilibration50	52.121	1029.48	1242.9	1136.19	9.968	10.388	10.178	30.287	251.995	213.673	232.834	20.109	222.656	0.0458735	18.3494	1.96877
2018_04_16	GUV1	2 low tension after equilibration6	179.55	1046.95	767.013	906.979	18.901	18.129	18.515	42.04	166.971	132.978	149.975	23.525	131.459	0.197965	79.1859	0.903961
	GUV2	2 low tension after equilibration8	570.323	1298.32	1368.81	1333.56	10.258	9.45	9.854	94.838	263.114	227.747	245.43	84.984	235.577	0.427669	171.068	0.843524
	GUV3	1 low tension after equilibration25	299.587	1346.53	1450.61	1398.57	14.484	12.653	13.5685	39.409	102.196	101.667	101.931	25.8405	88.363	0.21421	85.6841	1.36518
	GUV4	1 low tension after equilibration27	256.587	1682.33	1317.24	1499.78	14.857	14.914	14.8855	33.68	184.252	143.969	164.111	18.7945	149.225	0.171083	68.433	0.736179
		2 + tension after equilibration28	90.84	1578.3	1405.5	1491.9	17.768	15.808	16.788	37.243	143.739	135.506	139.623	20.455	122.835	0.0608888	24.3555	2.7349
	GUV5	1 low tension after equilibration29	128.722	1294.07	1241.86	1267.97	18.404	16.5	17.452	38.56	181.593	190.446	186.019	21.108	168.567	0.101518	40.6073	1.23347
	GUV6	1 low tension after equilibration31	230.182	2271.63	2271.63	2271.63	22.308	17.366	19.837	59.37	243.86	243.86	243.86	39.533	224.023	0.101329	40.5316	1.74154
2018_04_23	GUV4	1 low tension after equilibration39	150.652	2296.23	1890.34	2093.28	14.809	16.128	15.4685	51.036	269.667	327.383	298.525	35.5675	283.056	0.0719692	28.7877	1.74596
2018_05_03	GUV1	1 after equilibration13	87.449	1914.14	1635.65	1774.9	25.493	17.911	21.702	37.024	498.893	461.837	480.365	15.322	458.663	0.0492698	19.7079	0.678017
	GUV2	3 ++ tension after equilibration47	67.35	1333.62	1085.5	1209.56	67.765	59.721	63.743	81.406	371.783	363.833	367.808	17.663	304.065	0.0556814	22.2726	1.04325
		5 back to low tension after equilibration51	168.682	1616.02	1554.43	1585.22	74.163	76.013	75.088	86.964	449.8	401.65	425.725	11.876	350.637	0.106409	42.5636	0.318298
2018_06_19	GUV1	1_zero tension after equilibration4	718.4	1739.06	1828.86	1783.96	123.633	131.122	127.377	333.175	558.605	531.361	544.983	205.798	417.605	0.4027	161.08	1.22375
		2_+ tension after equilibration8	511.575	1758.99	1777.53	1768.26	150.936	143.437	147.187	271.746	586.806	507.368	547.087	124.559	399.9	0.28931	115.724	1.07662
		3_++ tension after equilibration10	176.032	1760.15	1744.02	1752.09	183.583	143.728	163.656	238.247	611.21	564.146	587.678	74.5915	424.022	0.10047	40.1879	1.75091

## Sheet: Figure 2A
CHMP 2B ring diameter		diameter (nm)		Histogram	5.5208	0
		15.56			6.5625	0
Figure 2A		16.1			7.6042	0
		18.22			8.6458	0
		14.47			9.6875	0
		15.08			10.7292	1
		10.85			11.7708	3
		12.91			12.8125	5
		15.04			13.8542	7
		14.06			14.8958	12
		20.2			15.9375	15
		21.01			16.9792	8
		18.33			18.0208	6
		15.05			19.0625	2
		15.12			20.1042	2
		11.45			21.1458	3
		12.56			22.1875	2
		21.05			23.2292	0
		22.43			24.2708	1
		15.77			25.3125	2
		15.09			26.3542	0
		14.89			27.3958	0
		15.99			28.4375	0
		16.44			29.4792	0
		13.56
		13.88
		15.03
		22.58
		25.29
		14.09
		15.89
		14.12
		15.55
		18.37
		16.56
		13.49
		12.11
		12.93
		12.49
		16.21
		17.77
		18.19
		15.01
		16.67
		17.09
		18.93
		15.66
		16.7
		17.22
		16.19
		17.32
		15.02
		15.03
		16.43
		14.93
		15.77
		16.09
		18.09
		20.11
		20.81
		16.05
		15.58
		17.45
		13.91
		12.77
		11.76
		18.59
		25.55
		24.19
		16.92

## Sheet: Figure 2E
date	GUV	File name	561 tube	561 GUV#1	562 GUV#1	561 GUV average	647 tube	647 GUV#1	648 GUV#1	647 GUV average	Tube/GUV ratio (561 lipids)	Tube diameter	Sorting
2017_11_28	GUV4	12 zero tension after equilibration	191.772	1315.55	1495.42	1405.48	333.799	691.444	735.924	713.684	0.136446	54.5782	3.42783
		14 +0.4mm tension after equilibration	114.835	1340.21	1464.4	1402.3	266.153	637.941	618.296	628.119	0.0818902	32.7561	5.17437
		16 +0.8mm tension after equilibration	125.628	1412.88	1501.48	1457.18	244.854	618.572	666.579	642.575	0.0862131	34.4852	4.41987
		19 +1.2mm tension after equilibration	91.531	1518.96	1309.74	1414.35	207.96	582.915	496.888	539.901	0.0647159	25.8864	5.95188
		23 +1.6mm tension after equilibration	4384.98	54081.8	53455.1	53768.4	160.769	423.67	476.525	450.097	0.0815531	32.6212	4.37981
		26 +2.0mm tension after equilibration	74.931	1702.2	1395.68	1548.94	171.809	468.587	453.296	460.942	0.0483756	19.3502	7.70502
		38 tube elongated again again again	245.05	1481.62	1637.44	1559.53	226.052	346.494	326.979	336.736	0.157131	62.8523	4.27226
		42 +0.4mm tension after equilibration	173.097	1505.64	1538.31	1521.97	196.616	371.54	329.729	350.635	0.113732	45.4929	4.93039
		48 +0.8mm tension after equilibration	129.433	1716.77	1854.93	1785.85	192.156	355.371	325.863	340.617	0.072477	28.9908	7.78372
		51 +1.2mm tension after equilibration	107.948	1474.56	1834.84	1654.7	206.243	333.319	361.885	347.602	0.0652372	26.0949	9.09498
		57 +2.0mm tension after equilibration	70.562	1497.44	1425.1	1461.27	173.767	300.077	262.968	281.523	0.0482881	19.3152	12.7824
		62 +2.4mm tension after equilibration	62.93	1736.99	1594.14	1665.56	133.072	268.891	283.419	276.155	0.037783	15.1132	12.7537
		65 +2.8mm tension after equilibration	57.878	1544.28	1513.19	1528.74	151.076	305.034	249.363	277.198	0.03786	15.144	14.3954
		71 +3.2mm tension after equilibration	45.221	1530.24	1555.11	1542.67	157.607	283.119	252.981	268.05	0.0293134	11.7254	20.0582
		76 +3.6mm tension after equilibration	48.717	1712.46	1463.93	1588.2	131.255	267.846	250.458	259.152	0.0306744	12.2698	16.5114
		80 +4.0mm tension after equilibration	47.788	2086.34	1533.02	1809.68	188.287	425.263	331.613	378.438	0.0264069	10.5628	18.8412
		84 +5.0mm tension after equilibration	46.832	1137.65	1662.36	1400.01	150.192	238.176	279.047	258.611	0.0334513	13.3805	17.3614
	GUV3	8 low tension after equilibration	219.299	1808.27	1596.84	1702.55	422.755	769.791	712.367	741.079	0.128806	51.5225	4.42882
		10 almost zero tension after equilibration	247.321	1776.36	1607.07	1691.72	410.571	681.154	637.142	659.148	0.146195	58.478	4.26062
		16 zero tension after equilibration	231.798	1603.47	1719.66	1661.57	275.108	562.953	562.564	562.758	0.139506	55.8023	3.5042
		19 +0.4mm tension after equilibration	207.524	1619.78	1787.35	1703.57	235.502	523.166	552.615	537.89	0.121817	48.727	3.59411
		21 +0.8mm tension after equilibration	144.575	1640.45	1802.1	1721.28	205.864	500.434	517.618	509.026	0.0839928	33.5971	4.81502
		24 +1.2mm tension after equilibration	138.116	1524.73	1925.97	1725.35	197.734	417.57	509.593	463.582	0.080051	32.0204	5.3283
		26 +1.6mm tension after equilibration	95.972	1645.46	1704.38	1674.92	184.004	446.497	356.407	401.452	0.0572995	22.9198	7.99913
		29 back to zero tension	207.606	1479.62	1717.59	1598.6	241.068	376.228	424.077	400.153	0.129867	51.9468	4.6389
2017_12_06	GUV5	4 after equilibration	519.1	1704.93	2295.85	2000.39	282.883	639.793	836.56	738.177	0.259499	103.8	1.47676
2018_03_21	GUV2	8 zero tension_5	162.015	1289.29	964.894	1127.09	278.553	728.143	733.401	730.772	0.143746	57.4985	2.65173
		9 - 0.2mm tension3	176.109	1412.18	896.064	1154.12	286.862	893.762	721.273	807.517	0.152592	61.0366	2.32804
		10 - 0.4mm tension2	171.5	1618.77	1031.35	1325.06	286.403	884.726	719.105	801.916	0.129428	51.7713	2.75944
		11 - 0.6mm tension6	175.615	1686.35	1492.95	1589.65	265.698	756.302	775.228	765.765	0.110474	44.1896	3.14074
		12 - 0.8mm tension3	138.003	1706.66	1574.89	1640.77	216.503	668.766	943.784	806.275	0.0841085	33.6434	3.19257
		13 - 1.0mm tension2	112.94	1658.13	1395.28	1526.71	228.711	598.69	763.075	680.883	0.0739762	29.5905	4.5407
		14 - 1.5mm tension2	103.361	1513.42	1134.23	1323.83	211.032	604.481	619.585	612.033	0.0780775	31.231	4.41619
		15 - 2.0mm tension3	85.185	1520.5	1266.56	1393.53	155.06	525.766	543.163	534.465	0.0611288	24.4515	4.74608
		16 - 2.5mm tension average4	62.78	1529.44	1303.91	1416.67	120.902	547.042	527.221	537.131	0.0443151	17.726	5.07927
	GUV3	3 equilibrated	125.174	1412.77	1063.06	1237.92	157.278	662.008	609.84	635.924	0.101117	40.4467	2.44591
2018_03_22	GUV6	7 after equilibration1	76.754	1071.35	1332.19	1201.77	280.371	1441.94	1500.53	1471.23	0.0638675	25.547	2.98381
		8 higher tension	68.728	1087.47	1299.03	1193.25	246.279	1256.04	1453.13	1354.58	0.0575971	23.0389	3.15661
2018_03_24	GUV1	5 after equilibration 2	88.819	1463.73	1143.37	1303.55	229.748	930.217	928.171	929.194	0.068136	27.2544	3.62885
		6 -0.25mm after equilibration2	98.104	1561.95	1073.53	1317.74	201.889	801.482	812.893	807.188	0.0744486	29.7794	3.35955
		7 -0.5mm after equilibration3	82.355	1394.73	1372.37	1383.55	187.423	838.433	842.303	840.368	0.0595243	23.8097	3.74679
		8 -0.75mm after equilibration3	76.382	1408.94	1751.92	1580.43	162.928	681.191	734.688	707.939	0.0483299	19.332	4.76193
		9 -1.00mm after equilibration6	75.349	1244.08	1342.93	1293.5	132.671	567.803	782.097	674.95	0.0582518	23.3007	3.37439
	GUV3	3 after equilibration8	57.07	1808.18	1651.06	1729.62	210.274	741.403	679.788	710.596	0.0329957	13.1983	8.96821
		4 more tension after equilibration9	38.187	2098.07	1569.81	1833.94	165.266	739.531	672.734	706.132	0.0208224	8.32894	11.24
2018_03_30	GUV1	5 after equilibration 5	189.8	1526.16	1532.99	1529.58	161.127	484.836	418.186	451.511	0.124087	49.6347	2.87591
		6 -0.25mm after equilibration 3	160.247	1585.6	1549.56	1567.58	155.458	587.678	582.026	584.852	0.102226	40.8903	2.6002
		7 -0.5mm after equilibration 2	141.212	1535.58	1374.59	1455.09	229.795	516.949	465.269	491.109	0.097047	38.8188	4.82148
		8 -1mm after equilibration 6	109.488	1583.77	1361.03	1472.4	194.855	720.992	618.834	669.913	0.0743604	29.7442	3.91157
		9 -1.5mm after equilibration 11	111.986	2194.99	2025.61	2110.3	167.978	761.513	666.064	713.788	0.0530664	21.2265	4.43469
	GUV2	3 zero tension after equilibration 5	249.185	1924.71	1816.8	1870.76	233.83	556.313	456.348	506.331	0.1332	53.2801	3.46706
		4 -0.25mm after equilibration 3	247.623	1831.5	1849.06	1840.28	227.617	476.655	437.674	457.164	0.134557	53.8229	3.7002
		5 -0.5mm after equilibration 5	203.556	1867.15	1879.74	1873.44	250.234	570.285	533.576	551.93	0.108653	43.4614	4.17271
		6 -1mm after equilibration 7	163.188	1758.96	1834.37	1796.67	217.948	526.601	519.74	523.17	0.0908282	36.3313	4.58658
		7 -1.5mm after equilibration 2	134.869	1741.84	1804	1772.92	218.565	619.93	589.829	604.88	0.0760717	30.4287	4.74995
		8 -2mm after equilibration 5	130.86	2133.98	2130.48	2132.23	371.769	959.515	1015.15	987.335	0.0613724	24.5489	6.1353
	GUV3	1 zero tension after equilibration 3	456.699	2031.25	1833.41	1932.33	649.393	1515.15	1357.47	1436.31	0.236347	94.5386	1.91298
		2 -0.25mm after equilibration 2	321.497	1858.39	1739.61	1799	512.54	1322.3	1211.68	1266.99	0.178709	71.4835	2.26364
		3 -0.5mm after equilibration 2	338.296	2429.8	2385.48	2407.64	409.874	1323.14	1170.71	1246.93	0.140509	56.2038	2.33939
		4 -1mm after equilibration 2	265.182	2574.7	2382.19	2478.44	461.52	1611.47	1564.08	1587.78	0.106995	42.7982	2.71666
		5 -1.5mm after equilibration 4	187.133	2082.12	2359.92	2221.02	358.718	1597.47	1402.29	1499.88	0.0842555	33.7022	2.83857
		6 -2mm after equilibration 3	160.339	2405.03	2341.63	2373.33	332.021	1596.99	1555.22	1576.1	0.0675586	27.0234	3.11817
		7 -2.5mm after equilibration 5	154.292	2421.44	2319.76	2370.6	324.041	1308.56	1196.74	1252.65	0.0650856	26.0342	3.97452
	GUV4	2 zero tension after equilibration	224.273	1668.56	1456.93	1562.75	344.946	1335.78	1232.28	1284.03	0.143512	57.4048	1.87193
		3 -0.25mm after equilibration2	190.097	1754.48	1306.87	1530.68	442.312	1187.52	1025.39	1106.45	0.124191	49.6766	3.21887
		4 -0.5mm after equilibration 2	150.608	1834.8	1443.69	1639.24	342.861	1205.7	1041.76	1123.73	0.0918765	36.7506	3.32087
		5 -1.0mm after equilibration 2	129.565	1829.67	1411.51	1620.59	295.843	1212.97	998.651	1105.81	0.0799494	31.9798	3.3463
		6 -1.5mm after equilibration 2	105.274	1698.73	1285	1491.87	261.017	1152.33	965.405	1058.87	0.0705653	28.2261	3.49329
		7 -2.0mm after equilibration 1	100.724	1890.01	1642.58	1766.29	213.577	1092.15	845.269	968.711	0.0570256	22.8103	3.86625
		8 -2.5mm after equilibration 3	101.679	1749.64	1716.07	1732.86	367.308	1597.6	1413.48	1505.54	0.0586771	23.4708	4.15786
		9 -3.0mm after equilibration 2	69.184	1674.05	1893.98	1784.01	266.84	1488.48	1283.27	1385.88	0.03878	15.512	4.965
	GUV5	2 zero tension after equilibration 2	160.833	1981.01	1489.64	1735.32	443.559	1820.12	1573.84	1696.98	0.0926818	37.0727	2.82021
		3 -0.25mm after equilibration 2	136.796	1860.14	1420.14	1640.14	329.374	1398.36	1097.55	1247.95	0.083405	33.362	3.16445
		4 -0.5mm after equilibration 4	138.529	1617.03	1350.1	1483.56	344.824	1267.73	1163.13	1215.43	0.093376	37.3504	3.03832
		5 -1.0mm after equilibration 6	135.35	2001.01	1927.47	1964.24	369.126	1586.82	1576.67	1581.74	0.0689071	27.5628	3.38668
		6 -1.5mm after equilibration 4	125.503	1985.17	1734.4	1859.78	334.085	1405.86	1434.7	1420.28	0.0674826	26.993	3.48571
		7 -2.0mm after equilibration 6	118.084	2026.98	1571.81	1799.39	294.749	1306.94	1228.5	1267.72	0.0656244	26.2498	3.54294
	GUV6	2 zero tension after equilibration 4	244.293	2751.86	2197.21	2474.53	352.056	2092.32	1932.37	2012.35	0.0987229	39.4891	1.77211
		3 -0.25mm after equilibration 6	154.402	1850.75	1619.72	1735.23	380.746	2058.26	2060.29	2059.27	0.0889805	35.5922	2.07791
		4 -0.5mm after equilibration 7	164.279	1707.26	1475.76	1591.51	411.133	1942.38	1896.21	1919.3	0.103222	41.2888	2.07524
		5 -1.0.mm after equilibration 9	152.306	1442.52	1966.46	1704.49	383.352	1594.96	1790.35	1692.65	0.0893558	35.7423	2.53459
		6 -1.5.mm after equilibration 12	146.942	1815.53	2193.74	2004.64	440.826	1910.18	2280.9	2095.54	0.073301	29.3204	2.86987
		7 -2.0mm after equilibration 14	145.556	1813.5	2307.89	2060.7	429.013	1861.55	2056.13	1958.84	0.0706344	28.2537	3.10067
		8 -2.5mm after equilibration 16	119.714	1944.57	2328.23	2136.4	347.131	1850.2	1866.9	1858.55	0.0560354	22.4142	3.33316
		9 -3.0mm after equilibration 18	121.083	1970.47	2246.03	2108.25	309.798	1430.35	1691.86	1561.11	0.057433	22.9732	3.45529
	GUV7	1 zero tension after equilibration 5	185.742	1863.48	1597.69	1730.59	583.675	1934.32	1747.03	1840.67	0.107329	42.9316	2.95446
		2 -0.25 after equilibration 7	174.791	1690.19	1847.2	1768.69	557.192	1801.17	2055.43	1928.3	0.0988248	39.5299	2.92391
		3 -0.5 after equilibration 9	136.345	1658.21	2017.41	1837.81	440.896	1457.73	1785.54	1621.63	0.0741889	29.6756	3.66475
		4 -1.0 after equilibration 11	112.288	1945.21	1440.71	1692.96	365.474	1474.3	1143.66	1308.98	0.0663265	26.5306	4.20955
		5 -1.5 after equilibration 13	97.907	1477.8	1689.01	1583.41	286.231	1100.44	1131.26	1115.85	0.0618332	24.7333	4.14849
		6 -2.0 after equilibration 14	99.49	1425.03	1825.7	1625.37	289.737	1125.59	1256.19	1190.89	0.0612108	24.4843	3.9747
		7 -2.5 after equilibration 17	107.508	2425.23	1837.1	2131.17	226.33	1349.48	1039.98	1194.73	0.0504456	20.1782	3.75534
	GUV8	1 zero tension after equilibration 8	143.328	1644.57	1520.31	1582.44	320.852	1915.61	1819.67	1867.64	0.0905741	36.2296	1.89674
		2 -0.25mm after equilibration 10	172.926	2288.37	1919.26	2103.82	345.023	1701.86	1569.84	1635.85	0.0821963	32.8785	2.56597
		3 -0.5mm after equilibration 12	160.54	1788.36	2013.87	1901.12	341.718	1437.75	1537.39	1487.57	0.0844451	33.778	2.7203
		4 -1.0mm after equilibration 14	153.784	2273.51	2038.49	2156	410.32	2095.18	2021.4	2058.29	0.0713284	28.5314	2.79482
		5 -1.5mm after equilibration 16	163.287	2022.82	2386.5	2204.66	419.317	1829.51	2000.09	1914.8	0.0740645	29.6258	2.95671
		6 -2.0mm after equilibration 18	123.357	2118.3	2002.68	2060.49	322.501	1601.33	1615.04	1608.18	0.0598677	23.9471	3.34968
2018_04_03	GUV1	1 zerot ension after equil	289.792	2313.67	1556.31	1934.99	432.893	2185.13	1545.78	1865.46	0.149764	59.9057	1.54948
		2 + tension after equilibration	223.829	1788.8	1706.83	1747.82	425.896	1867.57	1954.15	1910.86	0.128062	51.2248	1.74042
		3 ++ tension after equilibration6	226.827	1977.47	1676.68	1827.08	408.872	1948.21	1909.5	1928.86	0.124147	49.659	1.70746
		4 +++ tension after equilibration7	194.676	1972.81	1406.94	1689.88	312.012	1951.72	1525.51	1738.62	0.115201	46.0805	1.5578
		5 ++++ tension after equilibration9	126.174	1889.54	1659.79	1774.67	254.882	1730.3	1575.14	1652.72	0.0710972	28.4389	2.16914
		6 +++++ tension after equilibration10	119.314	1498.57	1910.48	1704.52	218.932	1340.06	1668.06	1504.06	0.0699986	27.9994	2.07948
		7 ++++++ tension after equilibration13	110.17	1722.87	1744.89	1733.88	229.532	1481.44	1450.48	1465.96	0.0635396	25.4158	2.4642
		8 +++++++ tension after equilibration1	76.473	1854.38	1508.71	1681.54	184.627	1498.29	1366.52	1432.4	0.0454778	18.1911	2.8342
		9 ++++++++ tension after equilibration2	68.086	1699.53	1806.9	1753.21	157.183	1282.89	1271.62	1277.26	0.038835	15.534	3.16887
	GUV2	1 zero tension after equilibration 2	267.582	1833.2	1762.73	1797.96	399.492	1925.72	1707.27	1816.49	0.148825	59.53	1.47774
		2 + tension after equilibration 14	207.069	1787.64	1653.75	1720.7	380.667	1784.05	1568.82	1676.43	0.12034	48.136	1.8869
		3 ++ tension after equilibration 15	193.832	1774.7	1681.77	1728.23	433.446	1654.73	1748.46	1701.6	0.112156	44.8624	2.2712
		4 +++ tension after equilibration 16	170.736	1508.19	1543.7	1525.94	397.764	1652.82	1728.53	1690.68	0.111889	44.7555	2.10271
		5 ++++ tension after equilibration 17	174.504	1562.94	1542.03	1552.48	388.672	1748.02	1590.08	1669.05	0.112403	44.9613	2.07174
		6 +++++ tension after equilibration 18	166.17	1563.05	1515.04	1539.05	412.159	1593.66	1462.13	1527.9	0.107969	43.1878	2.49845
		7 ++++++ tension after equilibration 19	137.21	1510.08	1393.86	1451.97	366.887	1463.16	1381.25	1422.21	0.0944994	37.7998	2.72986
		8 +++++++ tension after equilibration 20	122.182	1607.69	1641.34	1624.51	323.099	1509.34	1478.1	1493.72	0.0752114	30.0846	2.87596
	GUV3	1 nearly zero tension after equilibration	177.043	1572.22	1533.78	1553	256.837	2000.27	1754.71	1877.49	0.114001	45.6002	1.19998
		2 + tension after equilibration1	146.774	1415.33	1359.43	1387.38	260.707	1685.81	1529.02	1607.41	0.105793	42.317	1.5331
		3 ++ tension after equilibration7	115.513	1499.55	1505.35	1502.45	184.31	1826.54	1641.48	1734.01	0.0768831	30.7532	1.3825
		4 +++ tension after equilibration8	119.574	1360.58	1403.27	1381.93	167.185	1600.09	1605.41	1602.75	0.086527	34.6108	1.20554
		5 ++++ tension after equilibration10	80.428	1416.01	1319.35	1367.68	131.646	1530.87	1599.91	1565.39	0.0588062	23.5225	1.43008
		6 +++++ tension after equilibration12	65.821	1366.33	1298.58	1332.46	128.522	1453.19	1330.21	1391.7	0.0493982	19.7593	1.86948
	GUV4	1 zero tension after equilibration3	258.815	1153.01	1352.29	1252.65	356.055	1401.08	1427.56	1414.32	0.206614	82.6455	1.21846
		2 + tension after equilibration8	211.053	1245.44	1107.48	1176.46	280.638	1474.33	1141.81	1308.07	0.179396	71.7585	1.19592
		3 ++ tension after equilibration9	152.829	1205.76	1155.7	1180.73	199.586	1279.37	1123.01	1201.19	0.129436	51.7745	1.28369
		4 +++ tension after equilibration10	140.792	1199.44	1213.54	1206.49	174.53	1220.14	1249.48	1234.81	0.116696	46.6783	1.2112
		5 ++++ tension after equilibration13	96.777	1242.32	1192.47	1217.39	154.61	1451.24	1270.9	1361.07	0.0794952	31.7981	1.42895
		6 back to zero tension after equilibration15	254.58	1276.96	1122.13	1199.54	374.598	1262.01	961.375	1111.69	0.212231	84.8924	1.58771
	GUV5	1 zero tension after equilibration5	172.105	1343.11	1467.61	1405.36	220.06	1459.61	1366.37	1412.99	0.122464	48.9854	1.27173
		2 + tension after equilibration6	183.991	1360.97	1474.17	1417.57	237.772	1453.84	1412.06	1432.95	0.129793	51.9173	1.27843
		3 ++ tension after equilibration10	235.72	1459.85	1329.22	1394.54	271.054	1627.37	1511.03	1569.2	0.169031	67.6124	1.02191
2018_04_04	GUV1	1 after equilibration2 averageids	98.964	1292.85	1308.26	1300.55	192.117	1005.74	962.03	983.884	0.0760938	30.4375	2.56609
		2 + ension after equilibration2 averageids1	50.098	1175.19	1226.43	1200.81	191.032	1511.81	1458.94	1485.38	0.0417201	16.688	3.08266
		3 ++ tension after equilibration2 averageids2	48.441	1280.99	1238.91	1259.95	161.681	1519.43	1375.66	1447.54	0.0384467	15.3787	2.90515
		4 +++ tension after equilibration2 averageids3	47.137	1564.14	1533.55	1548.84	121.498	1363.48	1252.52	1308	0.0304337	12.1735	3.05215
		5 ++++ tension after equilibration2 averageids4	39.1	1458.57	1358.53	1408.55	122.457	1319.9	1205.99	1262.95	0.0277591	11.1036	3.49296
		6 +++++ tension after equilibration2 averageids5	33.264	1895.13	1895.13	1895.13	139.45	1940.5	1940.5	1940.5	0.0175523	7.02093	4.09421
	GUV3	1 low tension after equil1	90.039	1083.23	1263.64	1173.44	141.468	1366.94	1444.07	1405.5	0.076731	30.6924	1.31176
		2 + tension after equil2	63.502	1158.06	1184.11	1171.09	116.938	1372.33	1393.84	1383.09	0.0542248	21.6899	1.55923
		3 ++ tension after equil3	56.942	1283.62	1177.42	1230.52	91.258	1408.31	1361.75	1385.03	0.0462746	18.5098	1.42386
		4 +++ tension after equil4	52.8	1581.16	1541.41	1561.28	75.649	1597.76	1477.96	1537.86	0.0338184	13.5273	1.45457
	GUV4	1 low tension after equilibration7	68.935	1208.7	1336.58	1272.64	118.957	1601.86	1505.73	1553.79	0.054167	21.6668	1.41339
		2 + tension after equilibration11	67.42	1599.4	1354.72	1477.06	139.572	2072.57	1939.86	2006.22	0.0456448	18.2579	1.52416
		3 ++ tension after equilibration12	62.891	1657.24	1726.61	1691.93	93.057	1784.21	1781.7	1782.95	0.0371712	14.8685	1.40411
2018_04_11	GUV1	3 zero tension after equilibration37	133.771	1173.3	911.473	1042.39	236.438	1503.84	1276.88	1390.36	0.128331	51.3325	1.32513
		4 + tension after equilibration41	115.927	1250.04	1239.26	1244.65	193.439	1209.15	1226.45	1217.8	0.0931403	37.2561	1.70541
		5 ++ tension after equilibration46	140.166	1133.5	850.883	992.192	216.721	1221.86	972.395	1097.12	0.141269	56.5076	1.39829
		6 +++ tension after equilibration50	166.693	1067.14	1000.5	1033.82	252.395	1319.19	1237.64	1278.42	0.16124	64.4959	1.22444
		7 ++++ tension after equilibration52	112.761	893.664	976.616	935.14	204.216	1302.82	1205.17	1254	0.120582	48.2328	1.35055
		8 +++++ tension after equilibration56	99.744	1032.99	1120.21	1076.6	170.741	1208.59	1120.56	1164.58	0.0926475	37.059	1.58247
		9 ++++++ tension after equilibration58	138.93	1487.53	1398.8	1443.17	255.021	1987.3	1730.6	1858.95	0.0962675	38.507	1.42504

## Sheet: Figure 3L
Diameter tube (nm)
CHMP4 only		CHMP4-CHMP2B		CHMP4-CHMP3-CHMP2A
20.9		22.3		10.7
26.7		27.8		10.9
23.04		25.8		11.3
24.3		28.8		11.5
25.6		31.1		11.9
31.4		29.1		12.4
23.9		17.2		12.4
24.3		19.5		12.5
25.6		19		12.5
31.4		21.4		12.5
23.9		16.9		12.5
28.2		18.3		12.9
23.2		17		13.1
22		23.4		13.1
22.8		32.8		13.2
24.06		26.8		13.2
27.8		17.4		13.4
23		23.5		13.6
24.6		20.6		13.6
26.08		32.2		13.6
25.6		31.6		14.4
25.6		24.1		14.5
28.1		34.3		14.9
28.8		32.3		15.4
51.5		29.08		16.2
45.2		30.01		17.5
50.7		37.8		17.7
40		23.3		18
51.3		31.6		18.2
60.2		25.1		19.8
61.9		30.7		19.9
56.2		30.9		20.2
60.2		31.6		20.4
42.5		22.2		20.9
54.3		23.2		21.3
52.1		23		21.3
56.7		21.5		21.6
52.1		26.8		22
60.3		29		22.01
56.7		29.4		23.2
52.6		28.2		23.3
47.3		29.5		23.7
45		25.3		23.9
37.3879	avg	28.6		25
14.3311	std dev	23.5		26.3
		28.3		27.2
		23.6		28
		24.8		28.09
		28.3		29.6
		23.6		31.7
		24.8		32.08
		27.1		33.1
		26.2		33.9
		25.7		34.6
		32.4		34.8
		23.8		35.5
		26.7		38.6
		30.8		38.6
		23.4		38.9
		26.1		39.4
		25.7		40
		26.2		40.7
		26.5		41.6
		20.8		42
		22.2		42.07
		21.8		42.4
		27.5		43.3
		30.5		43.9
		30.7		44
		28		44.01
		28.2		45.04
		20.9		45.09
		20.6		45.4
		20.6		45.6
		25.1		45.8
		20.8		45.9
		22.9		46.7
		31.6		46.8
		24.1		47.5
		34.3		47.9
		32.3		48
		29.1		48.7
		30		49.6
		37.8		50.6
		23.3		51.2
		31.6		52
		25.1		53.5
		30.7		54.3
		30.9		56.8
		31.6		57
		22.2		57.7
		23.2		58.9
		26.9		17.2
		25.5		17.5
		28.2		17.9
		26.3		18.8
		25.2		19.3
		24.7		19.4
		26.9		20.1
		22.1		20.6
		26.2		20.6
		29.2		20.6
		28		20.8
		20.03		21.04
		27.9		21.09
		24.9		21.16
		20.4		21.3
		26.246	avg	21.3
		4.44265	std dev	21.5
				21.5
				21.7
				21.7
				21.8
				22.05
				22.1
				22.1
				22.5
				22.7
				22.9
				22.9
				22.9
				23.5
				23.5
				23.9
				24.2
				24.2
				24.9
				25
				25.4
				25.5
				25.6
				25.9
				27.2
				27.3
				28
				28
				28.1
				28.3
				29
				29.4
				30.9
				30.9
				31.1
				31.6
				32
				32
				32.07
				32.07
				32.9
				32.9
				32.9
				33.07
				33.07
				33.2
				33.2
				33.5
				33.9
				33.9
				34.1
				34.4
				34.4
				34.5
				34.7
				34.8
				34.8
				34.9
				34.9
				34.9
				35.01
				35.01
				35.5
				35.5
				35.6
				35.6
				35.7
				35.7
				36
				36.7
				36.7
				38.6
				38.6
				40.3
				40.3
				40.9
				41.3
				14.2
				17
				18
				18.16
				18.7
				19.2
				19.4
				20.09
				20.2
				21.1
				21.3
				21.8
				22.06
				22.1
				22.5
				22.9
				23.2
				23.7
				23.8
				24.1
				25.07
				25.6
				25.7
				26.01
				26.4
				27.2
				27.4
				27.6
				27.6
				28.3
				29.4
				30.8
				30.9
				31.4
				31.6
				34.4
				10.8
				11.9
				14.18
				15.3
				15.4
				16.6
				16.8
				16.8
				18.3
				19.06
				19.7
				21.3
				27.9573
				10.9028

## Sheet: Figure 3M
Intef. distance corskrew (nm)
CHMP4		CHMP4-CHMP2B		CHMP4-CHMP3-CHMP2A
3.5		7.8		8.3
4.7		5.9		5.5
4.2		4.6		4.9
5.4		5.1		4.8
4.8		3.6		4.5
5.2		3.9		3.06
5.2		4.6		4.2
5.5		3.9		6.1
4.5		3.2		4.7
3.6		3.6		3.7
4.6		3.6		3.6
4.2		3.7		4.5
4.4		3.3		3.4
5		3.1		4.6
4.4		3.6		5.06
3.8		3.4		5.4
5.7		3.6		4.1
3.5		4.1		4.2
4.2		3.1		5.1
3.2		3.7		5.1
5.4		3.9		4.6
3.2		4.06		4.9
4.07		3.1		3.8
4.2		3.9		5.5
3.2		3.1		5.7
3.7		2.9		4.1
4.6		3.2		3.7
3.6		3.5		4.6
6.02		3.8		3.9
4.2		3.6		3.1
4.2		3.4		8.1
		3.5		3.8
		3.5		4.7
		3.02		5.5
		3.43		5.1
		3.41		4.2
		3.5		4.1
		5.7		5.8
		3.9		5.2
		3.8		4.2
		3.9		4.7
		4.2		3.1
		5.2		4.6
		4.5		3.1
		6.1		3
		4.6		2.9
		6.4		3.1
		6.8		3.6
		4.5		3.6
		4.6		3.3
		6.4		3.2
		3.08		3.1
		3.8		3.2
		2.9		2.8
		3.9		3.2
		3.4		3.1
		4.05		5.5
		3.1		4.06
		3.3		3.7
		4.2		3.3
		3.5		4
		3.4		3.03
		4.1		3.9
		3.8		3.1
		3.6		3.6
		5.9		3.3

## Sheet: Sup Fig S2C
Interfilament distances		distances (nm)		Histogram	5.5208	0
CHMP 4B only		14.447			6.5625	1
		13.845			7.6042	3
Figure S2C		13.845			8.6458	14
		12.483			9.6875	30
		11.448			10.7292	28
		15.063			11.7708	17
		10.243			12.8125	15
		11.448			13.8542	18
		9.037			14.8958	5
		14.104			15.9375	3
		14.137			16.9792	0
		15.631			18.0208	0
		12.436			19.0625	0
		12.034			20.1042	0
		14.04			21.1458	0
		15.645			22.1875	0
		13.556			23.2292	0
		12.05			24.2708	0
		13.556			25.3125	0
		10.544			26.3542	0
		14.309			27.3958	0
		11.297			28.4375	0
		12.803			29.4792	0
		11.297
		11.054
		10.991
		10.049
		9.039
		9.842
		11.099
		13.454
		14.112
		10.158
		11.119
		10.918
		11.805
		9.422
		10.119
		14.114
		12.314
		10.119
		11.805
		10.119
		10.127
		10.127
		13.536
		10.127
		10.127
		10.113
		13.484
		13.484
		15.17
		13.484
		10.472
		11.799
		10.422
		10.768
		7.403
		10.095
		10.768
		14.758
		10.062
		9.392
		10.062
		10.377
		10.397
		10.733
		10.062
		13.064
		13.064
		11.556
		10.981
		11.104
		12.411
		16.33
		10.76
		8.702
		10.088
		10.07
		10.76
		10.088
		10.12
		8.096
		8.771
		12.819
		10.052
		9.382
		11.392
		10.722
		8.712
		10.052
		9.042
		8.04
		13.089
		11.075
		11.075
		11.075
		9.061
		10.068
		12.082
		13.089
		9.061
		13.123
		10.095
		10.095
		14.152
		12.114
		10.092
		12.109
		9.081
		9.08
		9.08
		14.136
		7.064
		11.1
		11.455
		12.66
		10.249
		10.352
		10.442
		12.66
		15.072
		10.249
		9.44
		10.605
		12.12
		9.09
		11.362
		12.844
		14.355
		9.86
		9.1
		12.895
		9.1

## Sheet: Sup Fig S2D
Interfilament distances		distances (nm)		Histogram	5.5208	0
CHMP 4B only		14.447			6.5625	1
		13.845			7.6042	3
Figure S2C		13.845			8.6458	14
		12.483			9.6875	30
		11.448			10.7292	28
		15.063			11.7708	17
		10.243			12.8125	15
		11.448			13.8542	18
		9.037			14.8958	5
		14.104			15.9375	3
		14.137			16.9792	0
		15.631			18.0208	0
		12.436			19.0625	0
		12.034			20.1042	0
		14.04			21.1458	0
		15.645			22.1875	0
		13.556			23.2292	0
		12.05			24.2708	0
		13.556			25.3125	0
		10.544			26.3542	0
		14.309			27.3958	0
		11.297			28.4375	0
		12.803			29.4792	0
		11.297
		11.054
		10.991
		10.049
		9.039
		9.842
		11.099
		13.454
		14.112
		10.158
		11.119
		10.918
		11.805
		9.422
		10.119
		14.114
		12.314
		10.119
		11.805
		10.119
		10.127
		10.127
		13.536
		10.127
		10.127
		10.113
		13.484
		13.484
		15.17
		13.484
		10.472
		11.799
		10.422
		10.768
		7.403
		10.095
		10.768
		14.758
		10.062
		9.392
		10.062
		10.377
		10.397
		10.733
		10.062
		13.064
		13.064
		11.556
		10.981
		11.104
		12.411
		16.33
		10.76
		8.702
		10.088
		10.07
		10.76
		10.088
		10.12
		8.096
		8.771
		12.819
		10.052
		9.382
		11.392
		10.722
		8.712
		10.052
		9.042
		8.04
		13.089
		11.075
		11.075
		11.075
		9.061
		10.068
		12.082
		13.089
		9.061
		13.123
		10.095
		10.095
		14.152
		12.114
		10.092
		12.109
		9.081
		9.08
		9.08
		14.136
		7.064
		11.1
		11.455
		12.66
		10.249
		10.352
		10.442
		12.66
		15.072
		10.249
		9.44
		10.605
		12.12
		9.09
		11.362
		12.844
		14.355
		9.86
		9.1
		12.895
		9.1

## Sheet: Sup Fig S6C
Interfilament distances		Distances (nm)		Histogram	6.5	0
at deformed segments		12.893			7.5	0
CHMP 4B + 2B		15.203			8.5	2
Figure S6C		12.812			9.5	3
		10.057			10.5	11
		14.545			11.5	4
		17.635			12.5	8
		14.554			13.5	9
		8.995			14.5	6
		19.186			15.5	7
		13.21			16.5	4
		10.152			17.5	4
		13.21			18.5	4
		18.09			19.5	1
		9.495			20.5	0
		13.072			21.5	1
		10.108			22.5	1
		18.622			23.5	0
		12.085
		14.991
		12.605
		11.091
		13.099
		10.292
		18.823
		17.568
		10.069
		10.078
		13.165
		16.203
		15.886
		14.021
		16.059
		10.088
		9.094
		12.13
		13.214
		13.835
		18.857
		21.379
		12.71
		15.113
		15.263
		17.609
		16.777
		13.94
		12.905
		10.672
		9.79
		10.908
		11.35
		11.35
		15.133
		17.371
		12.88
		14.384
		8.577
		10.599
		15.121
		13.861
		16.734
		22.579
		15.117
		14.492
		11.455
		10.191

## Sheet: Sup Fig S6D
Interfilament distances		Distances (nm)		Histogram	5.5	1
CHMP 4B + 2B		6.557			6.5	7
		7.692			7.5	10
Figure S6D		8.911			8.5	12
		7.364			9.5	9
		6.658			10.5	6
		11.21			11.5	4
		8.218			12.5	0
		10.119			13.5	2
		5.751			14.5	0
		7.221
		8.944
		8.944
		10.117
		9.122
		6.222
		7.577
		10.457
		8.199
		9.01
		6.755
		6.755
		13.292
		10.822
		6.111
		7.789
		11.09
		11.05
		8.917
		6.755
		8.845
		8.845
		11.888
		10.191
		8.911
		9.243
		9.243
		7.75
		8.857
		10.122
		9.088
		7.099
		7.099
		8.455
		13.414
		9.455
		7.566
		7.566
		9.764
		9.243
		8.122
		9.111

[truncated: 1 more sheets: Sup Fig S6E]
